# Supplementary material for: Interplay of replication stress response and immune microenvironment in high-grade serous ovarian cancer
Source: Front Cell Dev Biol. 2025 Sep 5;13:1638964. doi: 10.3389/fcell.2025.1638964 (PMC12446242; doi:10.3389/fcell.2025.1638964)
Supplement: Supplementary file 1 [file Table2.xlsx]

## Sheet: Sheet1
Study ID	Status	Phase	Tumor	Combination
ATR inhibitors
NCT05061134	Active, not recruiting	II	Melanoma	Ceralasertib + Durvalumab
NCT05941897	Active, not recruiting	II	NSCLC	Ceralasertib + Durvalumab
NCT05450692	Active, not recruiting	III	NSCLC	Ceralasertib + Durvalumab vs Docetaxel
NCT03682289	Recruiting	II	Solid tumors	Ceralasertib + Durvalumab
NCT05582538	Recruiting	II	TNBC	Ceralasertib + Durvalumab + Nab-paclitaxel
NCT04065269	Recruiting	II	Gynecological cancers	Ceralasertib + Durvalumab
NCT06680050	Not yet recruiting	II	NSCLC	Ceralasertib + Durvalumab + Radiation
NCT02264678	Active, not recruiting	I	Solid tumors	Ceralasertib + Durvalumab + Radiation
NCT04361825	Recruiting	II	Extensive SCLC	Ceralasertib + Durvalumab
NCT04699838	Recruiting	II	Extensive SCLC	Cisplatin/Carboplatin + Etoposide + Durvalumab + Ceralasertib
NCT03334617	Active, not recruiting	II	NSCLC	Ceralasertib + Durvalumab
NCT03780608	Unknown status	II	Solid tumor	Ceralasertib + Durvalumab
NCT06732401	Not yet recruiting	III	NSCLC	Ceralasertib + Durvalumab
NCT04550104	Recruiting	I	NSCLC	Ceralasertib + Durvalumab + Radiation
NCT03833440	Active, not recruiting	II	NSCLC	Ceralasertib + Durvalumab + Radiation
NCT06769126	Not yet recruiting	II	SCLC	Ceralasertib + Durvalumab
NCT04266912	Active, not recruiting	I/II	Solid tumors	Berzosertib + Avelumab
NCT04216316	Active, not recruiting	I/II	NSCLC	Pembrolizumab + Gemcitabine, Carboplatin, Berzosertib
NCT05396833	Recruiting	I	Solid tumors	Tuvusertib + Avelumab
NCT05882734	Active, not recruiting	I/II	NSCLC	Tuvusertib + Cemiplimab
NCT05947500	Recruiting	II	Merkel Cell Carcinoma	Tuvusertib + Avelumab
NCT06518564	Recruiting	II	Endometrial Cancer (ARID1A mutated)	Tuvusertib + Avelumab
NCT04095273	Completed	I	Solid tumors	Elimusertib + Pembrolizumab
WEE1 Inhibitor
NCT06351332	Recruiting	I/II	TNBC	Azenosertib + Pembrolizumab + Carboplatin
NCT02617277	Active, not recruiting	I	Solid tumors	Adavosertib + Durvalumab
CHK1 Inhibitor
NCT03495323	Completed	I	Solid tumors	Prexasertib + LY3300054
ATR: Ataxia-Telangiectasia Mutated and Rad3-Related Kinase. TNBC: Triple-Negative Breast Cancer. NSCLC: Non-Small Cell Lung Cancer. SCLC: Small Cell Lung Cancer. CHK1: Checkpoint Kinase 1.
