# Supplementary material for: Interplay of replication stress response and immune microenvironment in high-grade serous ovarian cancer
Source: Front Cell Dev Biol. 2025 Sep 5;13:1638964. doi: 10.3389/fcell.2025.1638964 (PMC12446242; doi:10.3389/fcell.2025.1638964)
Supplement: Supplementary file 2 [file Table1.xlsx]

## Sheet: Sheet1
Drug(s)	Study Phase	N	Population	Outcomes	Dose	Grade ≥3 Toxicity	Reference
ATR Inhibitors
Tuvusertib (M1774)	I	55 (Solid tumors); Ovary 16%	Solid tumors refractory to standard therapy	1 pt. with platinum- and PARP inhibitor–resistant BRCAwt OC SD for 9 months	RP2D 180 mg tuvusertib QD (once daily), 2 weeks on/1 week off	Anemia (36%), vomiting (6%), fatigue (2%)	30
Elimusertib (BAY 1895344)	I	45 (Ovarian = 36)	Platinum resistant (58%), BRCA1 mutation (60%), BRCA2 mutation (20%), ATM IHC loss (31%), 69% post-PARP	ORR 2%, SD 77%, ATM IHC loss ORR 9%, 1 pt with OC BRCA1m had a PR lasting 308 days	40 mg to 120 mg BID 3 on/4 off	Grade 3/4 69/20% Mainly hematologic	31
Camonsertib (RP-3500)	I	120 [Ovarian cancer = 22 (18.3%) (82% HGSOC)]	ATRi-sensitive alterations	ITT 0RR 12%, CBR 42%, OC ORR 25%, CBR 75%	RP2D 160 mg once weekly on days 1–3	Anemia (26%), neutropenia (14%), and thrombocytopenia (7%)	32
Ceralasertib (AZD6738) + Olaparib	II	Cohort A: 37, Cohort B: 14	Cohort A: PSOC, Cohort B: PROC	PSOC: ORR 48.5%, PFS 8.3 (95% CI: 5.9, 10.7); PROC: SD 64%, PFS 4.2 (90% CI:3.5-8.2) and 8.2 months (3.6 months– not determined) for patients with BRCA1 mutations.	ceralasertib 160mg po once daily, days 1–7 and olaparib 300mg po twice daily, on days 1–28	Cohort A: Anemia (22%), diarrhea (5%), thrombocytopenia (5%). Cohort B: Nausea (14%), fatugue (7%), anemia (7%), and anorexia (7%)	33, 34
Ceralasertib (AZD6738) + Olaparib	II	25 (Solid tumors); HGSOC = 7	DDR mutations, HGSOC post-PARPi	ITT ORR 8%, SD 54%, CBR 63%; HGSOC: CR n=1, SD 5 n=5, CBR 86%; ATM mutations (n=5) ORR 20%, CBR 40%	ceralasertib 160mg po once daily, days 1–7 and olaparib 300mg po twice daily, on days 1–28	Anemia (12%), neutropenia (12%), thrombocytopenia (8%)	35
Berzosertib (M6620, VX-970) + Gemcitabine	II	70	PROC	OS 59.4 weeks vs 43.0 weeks HR 0.79 (90% CI 0.52 to 1.2), PFI <3 months HR 0.48 (90% CI 0.22 to 1.01), ATM-negative/low HR 0.50 (90% CI 0.23 to 1.08)	RP2D 210 mg/m2 (days 2 and 9) IV + gemcitabine (1000 mg/m2) on day 1 and day 8	Neutropenia (47%), thrombocytopenia (24%), anemia (15%)	36
CHK1 Inhibitors
Prexasertib (LY2606368, ACR-368)	II	169 HGSOC	Cohorts 1–3 platinum resistant, 4 platinum refractory	0RR: 12% (resistant), 6.9% (refractory), ITT PFS 3.7 months (95% CI: 1.8, 4.7) and OS 8.2 months (95% CI: 6.2,11.9)	105 mg/m2 IV day 1 and day 15	Neutropenia (38%) 70% of patients received GCSF, thrombocytopenia (18%), anemia (11%)	37
Prexasertib (LY2606368, ACR-368)	II	49 (HGSOC)	BRCA wild-type, platinum resistant	Cohort 5 (Biopsiable disease): ORR 33%, PFS 4 months, Cohort 6 (No biopsiable): ORR27%, PFS 6 months	105 mg/m2 IV day 1 and day 15	Neutropenia (86%) - febrile neutropenia 12%, leucocytopenia (78%), thrombocytopenia (41%), anemia (31% )	38
SRA737 (CCT245737 )	I/II	107 (HGSOC = 37)	Solid tumors refractory to standard	0RR 0%, DCR in HGSOC 38%	800 mg QD	Neutropenia (10%), rash maculopapular (6%), and fatigue (4%). Four cardiac serious adverse events. evaluated to be possibly related	39
SRA737 (CCT245737 ) + Low-dose Gemcitabine	I/II	143 (HGSOC = 24)	BRCAm or in genes related to DNA damage repair, replicative stress, or oncogenic drivers	0RR 6.7%	500 mg QD + low-dose (250 mg/m2) gemcitabine	Fatigue (3%), anemia (12%), and neutropenia (17%), cardiac AEs (n=14)	40
LY2880070 + Low-dose Gemcitabine	I/II	27 HGSOC	PROC	ORR 7.4% SD 51.9%	LY (50 mg BID x 5 days/week) + LD GEM (100 mg/m2) on days 1, 8, and 15 (optional)	Fatigue and diarrhea	41
WEE1 Inhibitors
Adavosertib (AZD7762)	II	30 ( 14 ephitelial ovarian cancer)	CCNE1 amplification	ITT: ORR 27% PFS 4.1 months. OC: ORR 36% (95% CI, 13–65), PFS 6 months (95% CI, 2.4–10.2), and OS 15 months (95% CI, 8.9–20.9)	300 mg once daily on days 1 through 5 and 8 through 12 of a 21-day cycle	Anemia (30%), thrombocytopenia (20%), nausea (17%), and diarrhea (17%)	42
Adavosertib + Olaparib	II	80 (A: n=39, A/O: n=41)	Prior PARPi	A: ORR 22.8% PFS 5.5 A/O: 28.6% PFS 6.8	A arm: 300mg PO daily on days 1-5 and 8-12, A/O arm: A 150mg PO BID on days 1-3 and 8-10 and O 200mg PO BID daily	Neutropenia (13%), thrombocytopenia (10%), and diarrhea (8%)	43
Adavosertib + Gem vs Placebo + Gem	II	124 (HGSOC n=65)	PROC	HGSOC cohort: PFS 4.6 vs 3 months, HR 0.55 (95% CI0.35-0.90 p 0.015), OS 11.4 vs 7.2 HR 0.56 (95% CI0.35-0.91 p 0.017), ORR 23% vs 6% p 0.04	GEM 1000 mg/m2 IV on days 1, 8, and 15 + adavosertib (175 mg once daily on days 1, 2, 8, 9, 15, and 16)	Neutropenia 72% vs 30%, thrombocytopenia 36% vs 6%, and anemia 32% vs 21%,	44
Adavosertib + Chemotherapy	II	94	Primary Platinum Resistant Ovarian Cancer	ITT ORR 32%, Arm C2: adavosertib + carboplatin ORR 67%	Arm C2: Adavosertib 225 mg BID on days 1–3, 8–10, 15–17, and carboplatin (AUC 5 on day 1 every 21 days)	Arm C2 100% Grade ≥3 Aes	45
Adavosertib + Carboplatin	II	24	TP53 mutated ovarian cancer platinum refractory	ITT ORR 43% (95% CI, 22% to 66%), PFS 5.3 (95% CI, 2.3 to 9.0 months), OS 12.6 (95% CI, 4.9 to 19.7 months), Serous ORR 47%	Adavosertib 225 mg orally twice a day for 2.5 days and carboplatin (AUC 5 on day 1 every 21 days)	Thrombocytopenia (28%), diarrhea (22%), anemia (16%)	46
Adavosertib	II	32 (HGSOC)	Cyclin E1 overexpression	ORR 53%		—	47
Adavosertib + Carboplatin + Paclitaxel vs Placebo + Carboplatin + Paclitaxel	II	121	Platinum sensitive p53-mutant OC	ePFS 7.9 vs 7.3 HR 0.63 (95% CI, 0.38–1.06) p=0.08, ORR 66% vs 52% p=0.11	Adavosertib 225 mg BID for 2.5 days, paclitaxel (175 mg/m2) and carboplatin (AUC 5) on day 1.	Neutropenia (36% vs 33%), thrombocytopenia (20% vs 12%), febrile neutropenia (22% vs 5%), anemia (20% vs 7%)	48
Azenosertib + Chemotherapy	I	103	Platinum resistant or refractory EOC	Paclitaxel ORR 50%, Carboplatin ORR 36%, Gemcitabine ORR 39%, Doxorrubicin ORR 19%	Continuously or intermittently QD in 21 or 28D cycles	Neutropenia (44%), thrombocytopenia (30%), and anemia (12%).	49
Debio 0123	I	27 (33% ovarian)	Solid tumors refractory to standard therapy	SD 32%, 2 ovarian pts achieved 17% and 20% reduction in the target lesions as per RECIST 1.1	RP2D 260 mg once daily	QTcF prolongation 11%, fatigue 7%	50
PKMYT1 Inhibitor
Lunresertib + Camonsertib	I	108 (n=24 16% PROC)	CCNE1 amplification, FBXW7/PPP2R1A mutation, 71% HGSOC	ORR in PROC: 38%. Overall CBR 79%, PFS 21 weeks (95%CI: 17-27)	lunre 80mg BID + cam 80mg QD, both 3d on/4d off	Anemia (27%), and neutropenia (12%)	51
